# Supplementary material for: Performance evaluation of Biofire Film Array Respiratory Panel 2.1 for SARS-CoV-2 detection in a pediatric hospital setting
Source: PLoS One. 2023 Oct 5;18(10):e0292314. doi: 10.1371/journal.pone.0292314 (PMC10553804; doi:10.1371/journal.pone.0292314)
Supplement: S1 Data — (XLSX) [file pone.0292314.s001.xlsx]

## Sheet: Proyecto Covid F copiasav.sav2.
Age (years)	Gender	Health care	Symptoms status	Symptoms	Reason for nasopharyngeal sampling	Presenting comorbidities	Requiring laboratory studies	Requiring image studies	Reference test	Index test
0.10	Female	Outpatients	Symptomatic	Fever and respiratory symptoms	Suspected COVID-19	No	No	No	Negative	HREV
8.00	Male	Inpatients	Symptomatic	Fever and respiratory symptoms	Suspected COVID-19	Yes	No	No	Negative	Negative
3.00	Male	Outpatients	Symptomatic	Respiratory symptoms	Suspected COVID-19	No	No	No	Negative	Negative
0.30	Male	Outpatients	Symptomatic	Others	Hospital protocol upon admission	No	No	No	Negative	Negative
1.00	Male	Inpatients	Symptomatic	Respiratory symptoms	Suspected COVID-19	No	No	Yes	Negative	Negative
13.00	Female	Inpatients	Symptomatic	Fever	Hospital protocol upon admission	Yes	Yes	Yes	Negative	Negative
5.00	Female	Outpatients	Symptomatic	Fever and gastrointestinal symptoms	Suspected COVID-19	No	Yes	No	Negative	Negative
1.00	Female	Inpatients	Symptomatic	Fever and gastrointestinal symptoms	Hospital protocol upon admission	No	Yes	No	Negative	Negative
5.00	Male	Outpatients	Asymptomatic	Asymptomatic	Hospital protocol upon admission	Yes	Yes	No	Negative	Negative
2.00	Female	Outpatients	Asymptomatic	Asymptomatic	Hospital protocol upon admission	Yes	Yes	No	Negative	Negative
1.00	Female	Inpatients	Symptomatic	Respiratory symptoms	Hospital protocol upon admission	No	No	No	Negative	RSV
0.70	Female	Outpatients	Symptomatic	Respiratory symptoms	Suspected COVID-19	No	No	No	Negative	RSV
1.00	Female	Outpatients	Symptomatic	Fever and respiratory symptoms	Suspected COVID-19	No	No	No	Negative	Negative
0.30	Male	Inpatients	Symptomatic	Others	Hospital protocol upon admission	No	Yes	No	Negative	Negative
11.00	Female	Outpatients	Symptomatic	Fever and respiratory symptoms	Suspected COVID-19	No	No	No	Negative	Negative
18.00	Female	Outpatients	Symptomatic	Others	Contact with people with COVID-19	No	No	No	Negative	Negative
14.00	Male	Inpatients	Symptomatic	Others	Hospital protocol upon admission	Yes	Yes	No	Negative	Negative
0.30	Female	Inpatients	Symptomatic	Fever and respiratory symptoms	Suspected COVID-19	No	Yes	Yes	Negative	Negative
0.10	Male	Inpatients	Symptomatic	Gastrointestinal symptoms	Hospital protocol upon admission	No	Yes	No	Negative	Negative
16.00	Female	Outpatients	Symptomatic	Fever and respiratory symptoms	Suspected COVID-19	No	No	No	Negative	HREV
0.20	Female	Inpatients	Symptomatic	Respiratory symptoms	Suspected COVID-19	No	Yes	Yes	Negative	Negative
0.80	Female	Outpatients	Symptomatic	Fever and respiratory symptoms	Contact with people with COVID-19	No	No	No	Negative	Negative
9.00	Female	Inpatients	Symptomatic	Others	Hospital protocol upon admission	Yes	Yes	No	Negative	Negative
5.00	Female	Outpatients	Symptomatic	Fever and respiratory symptoms	Suspected COVID-19	No	Yes	No	Negative	ADV
1.00	Female	Inpatients	Symptomatic	Fever	Hospital protocol upon admission	No	Yes	No	Negative	Negative
9.00	Female	Outpatients	Symptomatic	Respiratory and gastrointestinal	Suspected COVID-19	No	Yes	Yes	Negative	Negative
7.00	Female	Outpatients	Symptomatic	Respiratory and gastrointestinal	Suspected COVID-19	No	No	No	Negative	Negative
11.00	Female	Inpatients	Symptomatic	Fever and respiratory symptoms	Suspected COVID-19	No	No	No	Negative	Negative
0.70	Male	Outpatients	Symptomatic	Fever and respiratory symptoms	Suspected COVID-19	No	No	No	Negative	Negative
0.10	Female	Inpatients	Symptomatic	Respiratory symptoms	Suspected COVID-19	Yes	No	No	Negative	Negative
12.00	Male	Inpatients	Symptomatic	Fever, gastrointestinal, and respiratory	Hospital protocol upon admission	No	Yes	No	Negative	Negative
3.00	Male	Outpatients	Symptomatic	Fever and respiratory symptoms	Suspected COVID-19	No	Yes	No	Negative	HREV
7.00	Male	Inpatients	Symptomatic	Gastrointestinal symptoms	Hospital protocol upon admission	No	Yes	No	Negative	Negative
7.00	Male	Inpatients	Symptomatic	Fever and respiratory symptoms	Suspected COVID-19	Yes	Yes	Yes	Negative	Negative
9.00	Female	Inpatients	Symptomatic	Fever and gastrointestinal symptoms	Hospital protocol upon admission	Yes	Yes	Yes	Negative	Negative
14.00	Female	Outpatients	Symptomatic	Others	Contact with people with COVID-19	No	No	No	Negative	Negative
0.60	Female	Inpatients	Symptomatic	Fever and respiratory symptoms	Hospital protocol upon admission	No	Yes	Yes	Negative	Negative
17.00	Female	Inpatients	Symptomatic	Gastrointestinal symptoms	Hospital protocol upon admission	No	Yes	Yes	Negative	Negative
6.00	Female	Outpatients	Symptomatic	Respiratory symptoms	Suspected COVID-19	No	No	No	Negative	Negative
4.00	Male	Inpatients	Symptomatic	Fever	Hospital protocol upon admission	No	Yes	Yes	Negative	Negative
1.00	Female	Inpatients	Symptomatic	Respiratory symptoms	Suspected COVID-19	No	No	Yes	Negative	Negative
4.00	Male	Inpatients	Symptomatic	Fever and respiratory symptoms	Hospital protocol upon admission	Yes	Yes	Yes	Negative	HREV
1.00	Male	Outpatients	Symptomatic	Fever and gastrointestinal symptoms	Suspected COVID-19	No	Yes	No	Negative	ADV
0.20	Female	Inpatients	Symptomatic	Respiratory symptoms	Suspected COVID-19	No	Yes	Yes	Negative	RSV
0.10	Female	Inpatients	Symptomatic	Respiratory symptoms	Suspected COVID-19	No	No	Yes	Negative	Negative
0.50	Female	Inpatients	Symptomatic	Respiratory symptoms	Hospital protocol upon admission	No	Yes	No	Negative	RSV
1.00	Male	Outpatients	Symptomatic	Fever and gastrointestinal symptoms	Suspected COVID-19	No	Yes	No	Negative	Negative
0.10	Female	Inpatients	Symptomatic	Respiratory symptoms	Suspected COVID-19	No	No	No	Negative	RSV
7.00	Male	Inpatients	Symptomatic	Respiratory and gastrointestinal	Hospital protocol upon admission	No	Yes	No	Negative	Negative
0.70	Male	Outpatients	Symptomatic	Fever and respiratory symptoms	Suspected COVID-19	No	Yes	No	Negative	RSV
5.00	Male	Inpatients	Asymptomatic	Asymptomatic	Hospital protocol upon admission	No	Yes	Yes	Negative	Negative
0.10	Male	Inpatients	Symptomatic	Fever and respiratory symptoms	Suspected COVID-19	No	Yes	Yes	Negative	RSV
8.00	Female	Inpatients	Symptomatic	Others	Hospital protocol upon admission	Yes	Yes	Yes	Negative	Negative
2.00	Male	Outpatients	Symptomatic	Respiratory and gastrointestinal	Suspected COVID-19	No	No	No	Negative	RSV
14.00	Female	Inpatients	Symptomatic	Fever and respiratory symptoms	Suspected COVID-19	Yes	Yes	Yes	Negative	Negative
10.00	Male	Outpatients	Symptomatic	Gastrointestinal symptoms	Suspected COVID-19	No	Yes	No	Negative	Negative
4.00	Male	Inpatients	Symptomatic	Fever	Hospital protocol upon admission	Yes	Yes	Yes	Negative	Negative
6.00	Male	Outpatients	Symptomatic	Others	Suspected COVID-19	No	No	Yes	Negative	Negative
0.10	Female	Outpatients	Asymptomatic	Asymptomatic	Hospital protocol upon admission	No	Yes	No	Negative	Negative
3.00	Female	Outpatients	Symptomatic	Respiratory symptoms	Suspected COVID-19	No	No	No	Negative	Negative
13.00	Female	Outpatients	Symptomatic	Fever, gastrointestinal, and respiratory	Suspected COVID-19	No	No	Yes	Negative	HREV
10.00	Male	Inpatients	Symptomatic	Fever	Hospital protocol upon admission	No	Yes	Yes	Negative	Negative
10.00	Male	Inpatients	Symptomatic	Fever and gastrointestinal symptoms	Hospital protocol upon admission	No	Yes	No	Negative	Negative
8.00	Male	Inpatients	Symptomatic	Fever and respiratory symptoms	Suspected COVID-19	Yes	No	Yes	Negative	Negative
0.10	Male	Inpatients	Symptomatic	Fever and respiratory symptoms	Suspected COVID-19	No	Yes	Yes	Negative	Negative
11.00	Female	Outpatients	Symptomatic	Respiratory symptoms	Suspected COVID-19	No	No	No	Negative	Negative
11.00	Female	Inpatients	Symptomatic	Fever and gastrointestinal symptoms	Hospital protocol upon admission	No	Yes	No	Negative	Negative
0.00	Male	Inpatients	Asymptomatic	Asymptomatic	Hospital protocol upon admission	No	Yes	No	Negative	Negative
9.00	Female	Outpatients	Symptomatic	Fever and respiratory symptoms	Suspected COVID-19	No	No	No	Negative	Negative
4.00	Female	Outpatients	Symptomatic	Fever, gastrointestinal, and respiratory	Suspected COVID-19	No	Yes	No	Negative	Negative
0.50	Female	Outpatients	Asymptomatic	Asymptomatic	Hospital protocol upon admission	Yes	Yes	No	Negative	Negative
9.00	Female	Inpatients	Symptomatic	Fever and gastrointestinal symptoms	Hospital protocol upon admission	No	Yes	No	Negative	RSV
6.00	Female	Inpatients	Symptomatic	Fever and respiratory symptoms	Hospital protocol upon admission	Yes	Yes	Yes	Negative	HREV
10.00	Female	Inpatients	Symptomatic	Respiratory symptoms	Suspected COVID-19	Yes	Yes	Yes	Negative	Negative
0.10	Female	Inpatients	Symptomatic	Fever and respiratory symptoms	Suspected COVID-19	No	Yes	Yes	Negative	Negative
17.00	Female	Outpatients	Symptomatic	Others	Contact with people with COVID-19	No	No	No	Negative	Negative
9.00	Male	Inpatients	Symptomatic	Gastrointestinal symptoms	Hospital protocol upon admission	No	Yes	No	Negative	Negative
3.00	Male	Outpatients	Symptomatic	Respiratory symptoms	Suspected COVID-19	No	No	No	Negative	Negative
6.00	Male	Outpatients	Symptomatic	Fever	Contact with people with COVID-19	No	No	No	Negative	Negative
0.30	Male	Inpatients	Symptomatic	Respiratory symptoms	Suspected COVID-19	No	Yes	Yes	Negative	Negative
0.30	Male	Inpatients	Symptomatic	Others	Hospital protocol upon admission	No	Yes	Yes	Negative	Negative
0.20	Male	Outpatients	Asymptomatic	Asymptomatic	Hospital protocol upon admission	Yes	Yes	No	Negative	Negative
1.00	Male	Outpatients	Symptomatic	Respiratory and gastrointestinal	Suspected COVID-19	No	No	No	Negative	Negative
2.00	Male	Inpatients	Symptomatic	Respiratory symptoms	Suspected COVID-19	No	Yes	Yes	Negative	Negative
12.00	Female	Inpatients	Symptomatic	Fever and gastrointestinal symptoms	Suspected COVID-19	No	Yes	Yes	Negative	Negative
0.20	Male	Inpatients	Symptomatic	Respiratory symptoms	Suspected COVID-19	No	Yes	Yes	Negative	RSV
7.00	Female	Outpatients	Symptomatic	Respiratory symptoms	Contact with people with COVID-19	No	Yes	Yes	Negative	Negative
1.00	Female	Outpatients	Symptomatic	Fever and respiratory symptoms	Suspected COVID-19	No	No	No	Negative	Negative
1.00	Female	Inpatients	Symptomatic	Fever and respiratory symptoms	Suspected COVID-19	No	Yes	Yes	Negative	Negative
2.00	Male	Inpatients	Symptomatic	Fever and gastrointestinal symptoms	Hospital protocol upon admission	No	Yes	Yes	Negative	Negative
2.00	Male	Inpatients	Symptomatic	Others	Hospital protocol upon admission	Yes	Yes	No	Negative	RSV
0.30	Female	Inpatients	Symptomatic	Fever and respiratory symptoms	Suspected COVID-19	Yes	Yes	Yes	Negative	RSV
0.50	Male	Outpatients	Symptomatic	Respiratory symptoms	Contact with people with COVID-19	No	No	No	Negative	HREV
13.00	Female	Inpatients	Asymptomatic	Asymptomatic	Hospital protocol upon admission	No	Yes	Yes	Negative	Negative
14.00	Male	Inpatients	Symptomatic	Fever and respiratory symptoms	Suspected COVID-19	Yes	Yes	Yes	Negative	ADV
0.30	Male	Inpatients	Symptomatic	Fever, gastrointestinal, and respiratory	Suspected COVID-19	No	Yes	Yes	Negative	Negative
18.00	Male	Outpatients	Asymptomatic	Asymptomatic	Hospital protocol upon admission	Yes	Yes	No	Negative	Negative
0.20	Female	Outpatients	Asymptomatic	Asymptomatic	Hospital protocol upon admission	No	Yes	No	Negative	Negative
4.00	Female	Outpatients	Asymptomatic	Asymptomatic	Hospital protocol upon admission	Yes	Yes	No	Negative	Negative
18.00	Male	Inpatients	Symptomatic	Fever	Hospital protocol upon admission	Yes	Yes	Yes	Negative	Negative
7.00	Female	Inpatients	Symptomatic	Gastrointestinal symptoms	Hospital protocol upon admission	No	Yes	No	Negative	Negative
1.00	Female	Inpatients	Symptomatic	Respiratory symptoms	Suspected COVID-19	No	Yes	Yes	Negative	Negative
0.30	Male	Inpatients	Symptomatic	Respiratory symptoms	Suspected COVID-19	No	Yes	Yes	Negative	Negative
2.00	Male	Outpatients	Symptomatic	Respiratory symptoms	Contact with people with COVID-19	No	No	Yes	Negative	HREV
0.10	Female	Inpatients	Symptomatic	Respiratory symptoms	Suspected COVID-19	No	Yes	Yes	Negative	Negative
5.00	Female	Inpatients	Symptomatic	Respiratory symptoms	Suspected COVID-19	Yes	No	Yes	Negative	Negative
0.40	Female	Inpatients	Symptomatic	Fever and respiratory symptoms	Suspected COVID-19	No	Yes	No	Negative	Negative
6.00	Male	Outpatients	Symptomatic	Fever, gastrointestinal, and respiratory	Suspected COVID-19	No	No	No	Negative	Negative
12.00	Male	Inpatients	Asymptomatic	Asymptomatic	Hospital protocol upon admission	No	Yes	No	Negative	Negative
0.10	Female	Inpatients	Symptomatic	Respiratory symptoms	Suspected COVID-19	No	No	No	Negative	Negative
11.00	Male	Inpatients	Symptomatic	Others	Hospital protocol upon admission	No	Yes	No	Negative	Negative
10.00	Female	Inpatients	Symptomatic	Gastrointestinal symptoms	Hospital protocol upon admission	No	Yes	No	Negative	Negative
1.00	Male	Inpatients	Symptomatic	Others	Hospital protocol upon admission	Yes	Yes	No	Negative	Negative
1.00	Male	Outpatients	Symptomatic	Fever and respiratory symptoms	Suspected COVID-19	No	Yes	No	Negative	Negative
0.10	Female	Inpatients	Symptomatic	Respiratory symptoms	Suspected COVID-19	No	No	No	Negative	Negative
0.20	Female	Inpatients	Symptomatic	Respiratory symptoms	Suspected COVID-19	No	Yes	Yes	Negative	HREV
0.60	Female	Inpatients	Symptomatic	Fever and respiratory symptoms	Suspected COVID-19	No	Yes	Yes	Negative	RSV
0.30	Male	Inpatients	Asymptomatic	Asymptomatic	Hospital protocol upon admission	No	Yes	No	Negative	Negative
4.00	Male	Inpatients	Symptomatic	Others	Hospital protocol upon admission	No	Yes	No	Negative	Negative
2.00	Male	Inpatients	Symptomatic	Others	Hospital protocol upon admission	No	Yes	Yes	Negative	HREV
0.90	Male	Outpatients	Symptomatic	Fever and respiratory symptoms	Suspected COVID-19	No	No	No	Negative	Negative
9.00	Female	Inpatients	Symptomatic	Fever and gastrointestinal symptoms	Hospital protocol upon admission	No	Yes	No	Negative	Negative
17.00	Female	Outpatients	Symptomatic	Fever	Suspected COVID-19	No	No	No	Negative	Negative
1.00	Female	Inpatients	Symptomatic	Fever, gastrointestinal, and respiratory	Hospital protocol upon admission	No	No	Yes	Negative	Negative
14.00	Female	Inpatients	Symptomatic	Gastrointestinal symptoms	Hospital protocol upon admission	No	Yes	No	Negative	Negative
14.00	Female	Outpatients	Symptomatic	Others	Contact with people with COVID-19	No	Yes	Yes	Negative	Negative
0.80	Female	Inpatients	Symptomatic	Respiratory symptoms	Hospital protocol upon admission	No	Yes	No	Negative	Negative
1.00	Male	Inpatients	Symptomatic	Fever, gastrointestinal, and respiratory	Suspected COVID-19	No	Yes	Yes	Negative	Negative
14.00	Male	Inpatients	Symptomatic	Others	Hospital protocol upon admission	No	Yes	No	Negative	Negative
0.90	Female	Inpatients	Symptomatic	Respiratory symptoms	Suspected COVID-19	No	Yes	Yes	Negative	Negative
14.00	Male	Inpatients	Asymptomatic	Asymptomatic	Hospital protocol upon admission	Yes	Yes	Yes	Negative	Negative
15.00	Male	Outpatients	Symptomatic	Respiratory symptoms	Suspected COVID-19	No	No	No	Negative	Negative
8.00	Male	Inpatients	Symptomatic	Fever and respiratory symptoms	Suspected COVID-19	Yes	Yes	No	Negative	HREV
5.00	Male	Inpatients	Symptomatic	Others	Hospital protocol upon admission	Yes	Yes	No	Negative	Negative
12.00	Male	Outpatients	Symptomatic	Respiratory symptoms	Hospital protocol upon admission	Yes	Yes	Yes	Negative	Negative
2.00	Male	Outpatients	Symptomatic	Fever, gastrointestinal, and respiratory	Suspected COVID-19	No	Yes	Yes	Negative	Negative
0.10	Male	Outpatients	Symptomatic	Others	Suspected COVID-19	No	Yes	No	Negative	Negative
9.00	Male	Inpatients	Symptomatic	Fever	Hospital protocol upon admission	No	Yes	Yes	Negative	Negative
13.00	Male	Inpatients	Symptomatic	Others	Hospital protocol upon admission	No	Yes	Yes	Negative	RSV
5.00	Male	Inpatients	Symptomatic	Fever and gastrointestinal symptoms	Hospital protocol upon admission	No	Yes	Yes	Negative	Negative
3.00	Male	Inpatients	Symptomatic	Others	Suspected COVID-19	No	Yes	No	Negative	Negative
1.00	Female	Inpatients	Symptomatic	Fever	Hospital protocol upon admission	No	Yes	No	Negative	Negative
4.00	Male	Inpatients	Symptomatic	Fever	Hospital protocol upon admission	Yes	Yes	No	Negative	Negative
4.00	Male	Inpatients	Symptomatic	Gastrointestinal symptoms	Hospital protocol upon admission	No	Yes	No	Negative	Negative
0.60	Male	Inpatients	Symptomatic	Others	Hospital protocol upon admission	Yes	Yes	No	Negative	RSV
12.00	Male	Inpatients	Asymptomatic	Asymptomatic	Hospital protocol upon admission	No	Yes	No	Negative	Negative
1.00	Male	Inpatients	Asymptomatic	Asymptomatic	Hospital protocol upon admission	No	Yes	Yes	Negative	Negative
15.00	Male	Outpatients	Symptomatic	Others	Hospital protocol upon admission	No	Yes	Yes	Negative	Negative
10.00	Male	Inpatients	Symptomatic	Others	Hospital protocol upon admission	Yes	Yes	No	Negative	Negative
0.60	Female	Inpatients	Symptomatic	Respiratory symptoms	Suspected COVID-19	No	Yes	Yes	Negative	Negative
10.00	Male	Outpatients	Symptomatic	Others	Contact with people with COVID-19	No	Yes	No	Negative	Negative
17.00	Male	Inpatients	Symptomatic	Gastrointestinal symptoms	Hospital protocol upon admission	No	Yes	No	Negative	Negative
15.00	Female	Inpatients	Symptomatic	Fever	Hospital protocol upon admission	Yes	Yes	Yes	Negative	Negative
9.00	Female	Inpatients	Symptomatic	Respiratory and gastrointestinal	Hospital protocol upon admission	No	Yes	No	Negative	Negative
7.00	Male	Outpatients	Symptomatic	Fever	Suspected COVID-19	Yes	Yes	No	Negative	ADV
1.00	Female	Inpatients	Symptomatic	Others	Hospital protocol upon admission	No	Yes	No	Negative	Negative
11.00	Female	Inpatients	Asymptomatic	Asymptomatic	Hospital protocol upon admission	No	No	No	Negative	Negative
9.00	Female	Outpatients	Symptomatic	Fever and respiratory symptoms	Suspected COVID-19	No	No	No	Negative	HREV
0.70	Male	Outpatients	Symptomatic	Respiratory symptoms	Contact with people with COVID-19	No	No	No	Negative	Negative
0.30	Female	Inpatients	Symptomatic	Fever, gastrointestinal, and respiratory	Suspected COVID-19	Yes	Yes	Yes	Negative	Negative
13.00	Male	Inpatients	Symptomatic	Respiratory symptoms	Suspected COVID-19	Yes	Yes	Yes	Negative	Negative
4.00	Female	Inpatients	Symptomatic	Fever, gastrointestinal, and respiratory	Suspected COVID-19	No	Yes	Yes	Negative	RSV
0.50	Male	Inpatients	Symptomatic	Fever and respiratory symptoms	Hospital protocol upon admission	Yes	Yes	Yes	Negative	Negative
0.70	Male	Inpatients	Symptomatic	Respiratory symptoms	Suspected COVID-19	No	No	No	Negative	Negative
0.20	Male	Inpatients	Symptomatic	Others	Hospital protocol upon admission	No	Yes	No	Negative	Negative
6.00	Female	Inpatients	Symptomatic	Fever and respiratory symptoms	Suspected COVID-19	No	Yes	Yes	Negative	Negative
11.00	Female	Inpatients	Symptomatic	Fever	Suspected COVID-19	No	Yes	Yes	Negative	Negative
3.00	Male	Outpatients	Symptomatic	Fever and respiratory symptoms	Suspected COVID-19	No	Yes	Yes	Negative	Negative
10.00	Female	Inpatients	Symptomatic	Respiratory symptoms	Suspected COVID-19	Yes	Yes	Yes	Negative	RSV
3.00	Male	Inpatients	Symptomatic	Fever	Hospital protocol upon admission	Yes	Yes	Yes	Negative	HREV
1.00	Male	Inpatients	Symptomatic	Fever, gastrointestinal, and respiratory	Suspected COVID-19	No	Yes	Yes	Negative	Negative
9.00	Female	Inpatients	Symptomatic	Gastrointestinal symptoms	Hospital protocol upon admission	No	Yes	No	Negative	Negative
10.00	Male	Inpatients	Symptomatic	Others	Hospital protocol upon admission	No	Yes	No	Negative	Negative
10.00	Male	Inpatients	Symptomatic	Respiratory symptoms	Suspected COVID-19	Yes	Yes	No	Negative	RSV
6.00	Female	Inpatients	Symptomatic	Respiratory symptoms	Suspected COVID-19	Yes	Yes	Yes	Negative	Negative
9.00	Female	Inpatients	Asymptomatic	Asymptomatic	Hospital protocol upon admission	No	Yes	Yes	Negative	Negative
7.00	Female	Outpatients	Symptomatic	Fever and respiratory symptoms	Suspected COVID-19	No	Yes	Yes	Negative	Negative
12.00	Male	Inpatients	Symptomatic	Others	Suspected COVID-19	No	Yes	No	Negative	Negative
14.00	Female	Outpatients	Symptomatic	Fever, gastrointestinal, and respiratory	Suspected COVID-19	No	No	No	Negative	Negative
15.00	Female	Inpatients	Symptomatic	Others	Hospital protocol upon admission	Yes	Yes	No	Negative	Negative
3.00	Female	Inpatients	Symptomatic	Fever	Hospital protocol upon admission	Yes	Yes	Yes	Negative	Negative
14.00	Female	Inpatients	Symptomatic	Others	Hospital protocol upon admission	Yes	Yes	No	Negative	HREV
13.00	Female	Inpatients	Symptomatic	Others	Hospital protocol upon admission	Yes	Yes	Yes	Negative	HREV
13.00	Female	Inpatients	Symptomatic	Others	Hospital protocol upon admission	Yes	Yes	No	Negative	Negative
1.00	Female	Inpatients	Symptomatic	Fever and respiratory symptoms	Suspected COVID-19	No	No	No	Negative	Negative
14.00	Female	Inpatients	Symptomatic	Gastrointestinal symptoms	Hospital protocol upon admission	No	Yes	No	Negative	Negative
12.00	Female	Outpatients	Asymptomatic	Asymptomatic	Hospital protocol upon admission	Yes	No	No	Negative	Negative
5.00	Male	Inpatients	Symptomatic	Respiratory symptoms	Suspected COVID-19	No	Yes	Yes	Negative	Negative
3.00	Male	Outpatients	Asymptomatic	Asymptomatic	Hospital protocol upon admission	Yes	Yes	No	Negative	Negative
4.00	Male	Inpatients	Symptomatic	Fever	Hospital protocol upon admission	No	Yes	Yes	Negative	Negative
3.00	Male	Inpatients	Symptomatic	Fever and respiratory symptoms	Suspected COVID-19	Yes	Yes	Yes	Negative	Negative
3.00	Male	Inpatients	Symptomatic	Fever and gastrointestinal symptoms	Suspected COVID-19	No	Yes	Yes	Negative	Negative
0.10	Male	Inpatients	Symptomatic	Fever and respiratory symptoms	Suspected COVID-19	Yes	Yes	No	Negative	Negative
2.00	Male	Inpatients	Symptomatic	Respiratory symptoms	Suspected COVID-19	Yes	No	Yes	Negative	HREV
4.00	Male	Outpatients	Symptomatic	Fever and respiratory symptoms	Contact with people with COVID-19	No	No	No	Negative	Negative
11.00	Male	Inpatients	Asymptomatic	Asymptomatic	Hospital protocol upon admission	No	Yes	No	Negative	Negative
9.00	Male	Inpatients	Symptomatic	Gastrointestinal symptoms	Hospital protocol upon admission	No	Yes	No	Negative	Negative
10.00	Male	Inpatients	Symptomatic	Gastrointestinal symptoms	Hospital protocol upon admission	No	Yes	No	Negative	Negative
0.60	Male	Inpatients	Symptomatic	Fever and respiratory symptoms	Suspected COVID-19	No	Yes	Yes	Negative	Negative
0.10	Female	Inpatients	Symptomatic	Fever and gastrointestinal symptoms	Suspected COVID-19	No	Yes	No	Negative	Negative
7.00	Female	Inpatients	Symptomatic	Respiratory and gastrointestinal	Hospital protocol upon admission	No	Yes	Yes	Negative	Negative
12.00	Female	Inpatients	Asymptomatic	Asymptomatic	Hospital protocol upon admission	No	Yes	Yes	Negative	Negative
0.70	Male	Inpatients	Symptomatic	Respiratory symptoms	Suspected COVID-19	No	Yes	Yes	Negative	Negative
14.00	Female	Inpatients	Symptomatic	Fever and respiratory symptoms	Suspected COVID-19	Yes	No	Yes	Negative	HREV
0.70	Female	Outpatients	Asymptomatic	Asymptomatic	Hospital protocol upon admission	Yes	No	No	Negative	Negative
3.00	Female	Inpatients	Symptomatic	Fever and gastrointestinal symptoms	Hospital protocol upon admission	No	Yes	No	Negative	Negative
1.00	Female	Inpatients	Symptomatic	Others	Hospital protocol upon admission	No	Yes	No	Negative	Negative
1.00	Female	Inpatients	Symptomatic	Fever, gastrointestinal, and respiratory	Suspected COVID-19	No	Yes	Yes	Negative	Negative
0.40	Female	Outpatients	Symptomatic	Respiratory symptoms	Contact with people with COVID-19	No	No	No	Negative	RSV
12.00	Male	Inpatients	Symptomatic	Others	Hospital protocol upon admission	No	Yes	No	Negative	Negative
16.00	Female	Inpatients	Symptomatic	Fever and gastrointestinal symptoms	Hospital protocol upon admission	No	Yes	No	Negative	Negative
8.00	Female	Inpatients	Asymptomatic	Asymptomatic	Hospital protocol upon admission	Yes	Yes	Yes	Negative	Negative
6.00	Female	Inpatients	Asymptomatic	Asymptomatic	Hospital protocol upon admission	No	Yes	Yes	Negative	Negative
12.00	Female	Inpatients	Symptomatic	Gastrointestinal symptoms	Hospital protocol upon admission	No	Yes	No	Negative	Negative
5.00	Female	Outpatients	Symptomatic	Fever, gastrointestinal, and respiratory	Suspected COVID-19	No	No	No	Negative	Negative
0.90	Female	Outpatients	Symptomatic	Others	Suspected COVID-19	No	Yes	No	Negative	RSV
3.00	Female	Outpatients	Symptomatic	Fever, gastrointestinal, and respiratory	Suspected COVID-19	No	Yes	Yes	Negative	Negative
16.00	Female	Inpatients	Symptomatic	Gastrointestinal symptoms	Hospital protocol upon admission	No	Yes	No	Negative	Negative
0.60	Female	Inpatients	Symptomatic	Respiratory symptoms	Suspected COVID-19	Yes	Yes	Yes	Negative	Negative
16.00	Male	Inpatients	Symptomatic	Others	Hospital protocol upon admission	Yes	Yes	No	Negative	RSV
0.00	Male	Inpatients	Symptomatic	Others	Hospital protocol upon admission	Yes	Yes	No	Negative	Negative
15.00	Male	Inpatients	Symptomatic	Gastrointestinal symptoms	Hospital protocol upon admission	Yes	Yes	Yes	Negative	Negative
0.70	Male	Inpatients	Symptomatic	Others	Hospital protocol upon admission	Yes	Yes	No	Negative	Negative
6.00	Male	Inpatients	Symptomatic	Respiratory symptoms	Hospital protocol upon admission	No	Yes	No	Negative	Negative
1.00	Female	Outpatients	Symptomatic	Fever and respiratory symptoms	Suspected COVID-19	No	No	No	Negative	Negative
16.00	Female	Inpatients	Symptomatic	Gastrointestinal symptoms	Hospital protocol upon admission	No	Yes	No	Negative	Negative
0.90	Male	Outpatients	Symptomatic	Fever and respiratory symptoms	Contact with people with COVID-19	No	No	No	Negative	Negative
3.00	Female	Outpatients	Symptomatic	Fever and respiratory symptoms	Suspected COVID-19	No	Yes	No	Negative	RSV
0.10	Female	Inpatients	Symptomatic	Others	Hospital protocol upon admission	Yes	Yes	Yes	Negative	Negative
13.00	Female	Inpatients	Symptomatic	Others	Hospital protocol upon admission	No	Yes	No	Negative	Negative
0.70	Female	Inpatients	Symptomatic	Fever	Hospital protocol upon admission	No	Yes	No	Negative	Negative
13.00	Male	Inpatients	Symptomatic	Fever and respiratory symptoms	Suspected COVID-19	No	Yes	Yes	Negative	Negative
11.00	Male	Inpatients	Symptomatic	Fever	Hospital protocol upon admission	Yes	Yes	Yes	Negative	Negative
4.00	Male	Inpatients	Symptomatic	Fever and gastrointestinal symptoms	Hospital protocol upon admission	No	Yes	Yes	Negative	Negative
2.00	Male	Outpatients	Asymptomatic	Asymptomatic	Hospital protocol upon admission	Yes	Yes	No	Negative	Negative
15.00	Male	Outpatients	Symptomatic	Fever	Suspected COVID-19	No	Yes	Yes	Negative	Negative
6.00	Female	Inpatients	Symptomatic	Fever and gastrointestinal symptoms	Hospital protocol upon admission	No	Yes	No	Negative	Negative
6.00	Female	Inpatients	Symptomatic	Others	Hospital protocol upon admission	No	Yes	Yes	Negative	Negative
0.70	Female	Inpatients	Symptomatic	Fever and respiratory symptoms	Suspected COVID-19	No	Yes	Yes	Negative	Negative
14.00	Female	Inpatients	Symptomatic	Gastrointestinal symptoms	Hospital protocol upon admission	No	Yes	No	Negative	Negative
1.00	Male	Outpatients	Symptomatic	Fever and respiratory symptoms	Suspected COVID-19	No	No	No	Negative	Negative
0.30	Male	Inpatients	Symptomatic	Fever and respiratory symptoms	Suspected COVID-19	No	No	No	Negative	RSV
2.00	Male	Inpatients	Symptomatic	Others	Hospital protocol upon admission	Yes	Yes	Yes	Negative	Negative
0.30	Female	Inpatients	Asymptomatic	Asymptomatic	Hospital protocol upon admission	Yes	Yes	Yes	Negative	Negative
13.00	Female	Inpatients	Symptomatic	Others	Hospital protocol upon admission	No	Yes	No	Negative	HREV
12.00	Male	Inpatients	Symptomatic	Respiratory symptoms	Hospital protocol upon admission	No	No	No	Negative	HREV
5.00	Female	Outpatients	Symptomatic	Others	Contact with people with COVID-19	No	Yes	No	Negative	Negative
0.10	Female	Outpatients	Symptomatic	Respiratory symptoms	Suspected COVID-19	No	No	No	Negative	RSV
0.10	Female	Inpatients	Symptomatic	Respiratory symptoms	Suspected COVID-19	No	No	Yes	Negative	Negative
0.80	Male	Outpatients	Symptomatic	Fever, gastrointestinal, and respiratory	Suspected COVID-19	No	No	No	Negative	Negative
2.00	Female	Inpatients	Symptomatic	Others	Hospital protocol upon admission	No	Yes	No	Negative	Negative
0.20	Female	Inpatients	Symptomatic	Respiratory symptoms	Suspected COVID-19	No	No	No	Negative	RSV
4.00	Male	Inpatients	Symptomatic	Respiratory symptoms	Suspected COVID-19	No	Yes	Yes	Negative	HREV
15.00	Male	Inpatients	Symptomatic	Others	Hospital protocol upon admission	No	Yes	Yes	Negative	Negative
14.00	Male	Outpatients	Symptomatic	Respiratory symptoms	Contact with people with COVID-19	No	No	No	Negative	HREV
15.00	Female	Inpatients	Symptomatic	Fever and respiratory symptoms	Suspected COVID-19	Yes	Yes	Yes	Negative	Negative
0.90	Male	Outpatients	Symptomatic	Respiratory symptoms	Contact with people with COVID-19	No	No	No	Negative	Negative
12.00	Female	Inpatients	Symptomatic	Fever and gastrointestinal symptoms	Hospital protocol upon admission	No	Yes	No	Negative	HREV
3.00	Male	Inpatients	Symptomatic	Respiratory symptoms	Hospital protocol upon admission	Yes	No	No	Negative	HREV
11.00	Male	Outpatients	Symptomatic	Fever	Suspected COVID-19	No	No	No	Negative	Negative
16.00	Female	Inpatients	Symptomatic	Gastrointestinal symptoms	Hospital protocol upon admission	No	Yes	No	Negative	Negative
7.00	Male	Inpatients	Symptomatic	Respiratory symptoms	Hospital protocol upon admission	No	Yes	No	Negative	Negative
3.00	Male	Inpatients	Symptomatic	Others	Hospital protocol upon admission	No	Yes	Yes	Negative	Negative
4.00	Male	Outpatients	Symptomatic	Respiratory symptoms	Suspected COVID-19	No	No	No	Negative	Negative
0.70	Male	Outpatients	Symptomatic	Fever and respiratory symptoms	Suspected COVID-19	No	Yes	Yes	Negative	Negative
2.00	Female	Inpatients	Symptomatic	Fever, gastrointestinal, and respiratory	Suspected COVID-19	Yes	Yes	Yes	Negative	Negative
3.00	Male	Inpatients	Symptomatic	Fever and respiratory symptoms	Suspected COVID-19	No	No	Yes	Negative	Negative
0.00	Female	Inpatients	Symptomatic	Fever, gastrointestinal, and respiratory	Hospital protocol upon admission	No	Yes	No	Negative	Negative
0.30	Female	Inpatients	Asymptomatic	Asymptomatic	Hospital protocol upon admission	Yes	Yes	No	Negative	Negative
0.90	Female	Outpatients	Symptomatic	Fever and respiratory symptoms	Contact with people with COVID-19	No	Yes	No	Negative	Negative
8.00	Male	Inpatients	Symptomatic	Fever and respiratory symptoms	Hospital protocol upon admission	Yes	Yes	Yes	Negative	Negative
0.40	Female	Inpatients	Asymptomatic	Asymptomatic	Hospital protocol upon admission	Yes	Yes	Yes	Negative	Negative
9.00	Female	Inpatients	Asymptomatic	Asymptomatic	Hospital protocol upon admission	Yes	Yes	No	Negative	Negative
16.00	Male	Inpatients	Symptomatic	Fever, gastrointestinal, and respiratory	Hospital protocol upon admission	Yes	Yes	No	Negative	Negative
2.00	Male	Outpatients	Symptomatic	Fever and respiratory symptoms	Contact with people with COVID-19	No	Yes	No	Negative	Negative
1.00	Male	Inpatients	Asymptomatic	Asymptomatic	Hospital protocol upon admission	No	No	Yes	SARS-CoV-2	Negative
0.90	Female	Outpatients	Symptomatic	Fever and respiratory symptoms	Suspected COVID-19	No	No	No	Negative	SARS-CoV-2
6.00	Male	Outpatients	Symptomatic	Fever and respiratory symptoms	Suspected COVID-19	No	No	No	Negative	SARS-CoV-2
12.00	Female	Inpatients	Symptomatic	Gastrointestinal symptoms	Hospital protocol upon admission	No	Yes	No	Negative	SARS-CoV-2
8.00	Female	Outpatients	Symptomatic	Fever and gastrointestinal symptoms	Suspected COVID-19	No	No	No	Negative	SARS-CoV-2
9.00	Male	Inpatients	Symptomatic	Others	Contact with people with COVID-19	Yes	Yes	Yes	Negative	SARS-CoV-2
14.00	Female	Outpatients	Symptomatic	Respiratory symptoms	Suspected COVID-19	No	No	No	Negative	SARS-CoV-2
0.10	Male	Outpatients	Symptomatic	Fever and respiratory symptoms	Contact with people with COVID-19	No	Yes	No	Negative	SARS-CoV-2
9.00	Female	Outpatients	Symptomatic	Fever	Suspected COVID-19	No	No	No	Negative	SARS-CoV-2 / ADV
4.00	Male	Inpatients	Symptomatic	Fever and respiratory symptoms	Suspected COVID-19	No	No	Yes	Negative	SARS-CoV-2 / RSV
14.00	Female	Outpatients	Symptomatic	Fever and respiratory symptoms	Suspected COVID-19	No	No	No	Negative	SARS-CoV-2 / ADV
3.00	Female	Outpatients	Symptomatic	Respiratory and gastrointestinal	Suspected COVID-19	No	No	No	Negative	SARS-CoV-2 / HREV
0.30	Male	Inpatients	Asymptomatic	Asymptomatic	Suspected COVID-19	Yes	Yes	Yes	Negative	SARS-CoV-2 / HREV
0.00	Female	Inpatients	Symptomatic	Respiratory and gastrointestinal	Hospital protocol upon admission	No	Yes	No	Negative	SARS-CoV-42 / RSV
5.00	Female	Outpatients	Symptomatic	Fever and gastrointestinal symptoms	Contact with people with COVID-19	No	No	No	Negative	SARS-CoV-2 / HREV
2.00	Male	Inpatients	Symptomatic	Others	Suspected COVID-19	No	Yes	No	Negative	SARS-CoV-2 / HREV
4.00	Female	Outpatients	Symptomatic	Fever and gastrointestinal symptoms	Contact with people with COVID-19	No	No	No	Negative	SARS-CoV-2 / HREV
17.00	Female	Outpatients	Symptomatic	Fever and respiratory symptoms	Suspected COVID-19	No	No	No	SARS-CoV-2	SARS-CoV-2
17.00	Female	Outpatients	Symptomatic	Respiratory symptoms	Contact with people with COVID-19	No	No	No	SARS-CoV-2	SARS-CoV-2
15.00	Female	Outpatients	Symptomatic	Others	Contact with people with COVID-19	No	No	No	SARS-CoV-2	SARS-CoV-2
6.00	Male	Inpatients	Symptomatic	Respiratory symptoms	Suspected COVID-19	Yes	Yes	Yes	SARS-CoV-2	SARS-CoV-2
15.00	Female	Outpatients	Symptomatic	Respiratory symptoms	Suspected COVID-19	No	No	No	SARS-CoV-2	SARS-CoV-2
10.00	Male	Outpatients	Symptomatic	Fever and respiratory symptoms	Suspected COVID-19	No	No	No	SARS-CoV-2	SARS-CoV-2
15.00	Male	Outpatients	Symptomatic	Respiratory symptoms	Contact with people with COVID-19	No	No	No	SARS-CoV-2	SARS-CoV-2
0.90	Male	Inpatients	Symptomatic	Others	Hospital protocol upon admission	No	Yes	No	SARS-CoV-2	SARS-CoV-2
9.00	Male	Outpatients	Symptomatic	Fever and gastrointestinal symptoms	Contact with people with COVID-19	No	Yes	No	SARS-CoV-2	SARS-CoV-2
4.00	Female	Inpatients	Symptomatic	Others	Hospital protocol upon admission	No	Yes	Yes	SARS-CoV-2	SARS-CoV-2
11.00	Male	Outpatients	Symptomatic	Respiratory symptoms	Suspected COVID-19	Yes	No	No	SARS-CoV-2	SARS-CoV-2
12.00	Male	Outpatients	Symptomatic	Fever and gastrointestinal symptoms	Suspected COVID-19	No	No	No	SARS-CoV-2	SARS-CoV-2
15.00	Female	Outpatients	Symptomatic	Respiratory symptoms	Suspected COVID-19	Yes	No	No	SARS-CoV-2	SARS-CoV-2
1.00	Female	Outpatients	Symptomatic	Fever and respiratory symptoms	Suspected COVID-19	No	Yes	Yes	SARS-CoV-2	SARS-CoV-2
16.00	Male	Inpatients	Symptomatic	Fever and gastrointestinal symptoms	Hospital protocol upon admission	Yes	Yes	Yes	SARS-CoV-2	SARS-CoV-2
10.00	Female	Outpatients	Symptomatic	Fever and respiratory symptoms	Contact with people with COVID-19	No	No	Yes	SARS-CoV-2	SARS-CoV-2
13.00	Male	Inpatients	Symptomatic	Others	Hospital protocol upon admission	Yes	Yes	Yes	SARS-CoV-2	SARS-CoV-2
1.00	Female	Outpatients	Symptomatic	Fever and respiratory symptoms	Contact with people with COVID-19	No	No	No	SARS-CoV-2	SARS-CoV-2
8.00	Male	Outpatients	Symptomatic	Fever and respiratory symptoms	Contact with people with COVID-19	No	No	No	SARS-CoV-2	SARS-CoV-2
14.00	Male	Outpatients	Symptomatic	Fever and respiratory symptoms	Suspected COVID-19	No	No	No	SARS-CoV-2	SARS-CoV-2
1.00	Male	Outpatients	Symptomatic	Fever and respiratory symptoms	Contact with people with COVID-19	No	No	No	SARS-CoV-2	SARS-CoV-2
11.00	Female	Outpatients	Symptomatic	Fever and respiratory symptoms	Suspected COVID-19	No	No	No	SARS-CoV-2	SARS-CoV-2
0.90	Male	Outpatients	Symptomatic	Fever and respiratory symptoms	Contact with people with COVID-19	No	No	No	SARS-CoV-2	SARS-CoV-2
14.00	Female	Outpatients	Symptomatic	Fever and respiratory symptoms	Contact with people with COVID-19	No	No	Yes	SARS-CoV-2	SARS-CoV-2
15.00	Male	Inpatients	Symptomatic	Fever and respiratory symptoms	Suspected COVID-19	Yes	Yes	Yes	SARS-CoV-2	SARS-CoV-2
15.00	Male	Outpatients	Symptomatic	Others	Contact with people with COVID-19	No	No	No	SARS-CoV-2	SARS-CoV-2
17.00	Male	Outpatients	Symptomatic	Respiratory and gastrointestinal	Suspected COVID-19	No	No	No	SARS-CoV-2	SARS-CoV-2
13.00	Female	Outpatients	Symptomatic	Respiratory symptoms	Suspected COVID-19	No	No	No	SARS-CoV-2	SARS-CoV-2
8.00	Female	Outpatients	Symptomatic	Fever	Contact with people with COVID-19	No	No	No	SARS-CoV-2	SARS-CoV-2
18.00	Female	Outpatients	Symptomatic	Respiratory symptoms	Contact with people with COVID-19	No	No	No	SARS-CoV-2	SARS-CoV-2
3.00	Female	Outpatients	Symptomatic	Respiratory symptoms	Contact with people with COVID-19	No	No	No	SARS-CoV-2	SARS-CoV-2
12.00	Male	Outpatients	Symptomatic	Respiratory symptoms	Contact with people with COVID-19	No	No	No	SARS-CoV-2	SARS-CoV-2 / HREV
14.00	Male	Inpatients	Symptomatic	Fever and respiratory symptoms	Suspected COVID-19	Yes	Yes	Yes	SARS-CoV-2	SARS-CoV-2 / HREV
8.00	Male	Outpatients	Symptomatic	Fever	Suspected COVID-19	Yes	Yes	Yes	SARS-CoV-2	SARS-CoV-2 / HREV
12.00	Female	Inpatients	Symptomatic	Fever and gastrointestinal symptoms	Suspected COVID-19	No	Yes	Yes	SARS-CoV-2	SARS-CoV-2 / HREV
16.00	Female	Outpatients	Symptomatic	Fever and respiratory symptoms	Suspected COVID-19	No	No	No	SARS-CoV-2	SARS-CoV-2 / HREV
9.00	Female	Outpatients	Symptomatic	Fever and respiratory symptoms	Suspected COVID-19	No	No	No	SARS-CoV-2	SARS-CoV-2 / HREV
17.00	Female	Outpatients	Symptomatic	Respiratory symptoms	Contact with people with COVID-19	No	No	No	SARS-CoV-2	SARS-CoV-2 / HREV
2.00	Male	Inpatients	Symptomatic	Respiratory symptoms	Suspected COVID-19	No	Yes	Yes	SARS-CoV-2	SARS-CoV-2 / HREV
14.00	Female	Outpatients	Symptomatic	Respiratory symptoms	Suspected COVID-19	No	No	No	SARS-CoV-2	SARS-CoV-2 / ADV
4.00	Female	Outpatients	Symptomatic	Respiratory symptoms	Suspected COVID-19	No	No	No	SARS-CoV-2	SARS-CoV-2 / HREV
7.00	Male	Outpatients	Symptomatic	Fever and respiratory symptoms	Contact with people with COVID-19	No	No	No	SARS-CoV-2	SARS-CoV-2 / HREV
3.00	Male	Outpatients	Symptomatic	Fever and gastrointestinal symptoms	Contact with people with COVID-19	Yes	No	No	SARS-CoV-2	SARS-CoV-2 / RSV
2.00	Male	Outpatients	Symptomatic	Fever and respiratory symptoms	Suspected COVID-19	No	No	No	SARS-CoV-2	SARS-CoV-2 / ADV
2.00	Male	Outpatients	Symptomatic	Fever and respiratory symptoms	Contact with people with COVID-19	Yes	Yes	No	SARS-CoV-2	SARS-CoV-2 / RSV
8.00	Female	Outpatients	Symptomatic	Respiratory symptoms	Suspected COVID-19	Yes	No	Yes	SARS-CoV-2	SARS-CoV-2 / HREV
17.00	Female	Outpatients	Symptomatic	Fever, gastrointestinal, and respiratory	Suspected COVID-19	No	No	No	SARS-CoV-2	SARS-CoV-2 / HREV
